# Supplementary material for: Challenges in accessing health care and socio-protection services among children living and working in streets in northwestern Tanzania: A qualitative study
Source: PLOS Glob Public Health. 2023 May 17;3(5):e0001916. doi: 10.1371/journal.pgph.0001916 (PMC10191300; doi:10.1371/journal.pgph.0001916)
Supplement: S1 Data — (ZIP) [file pgph.0001916.s001.zip]

Archive with 9 entries (9 files):
- Data/CSO YY4.doc
- Data/FANISI ENGLISH 1.docx
- Data/HOSPITAL 2.docx
- Data/HW HOSPITAL ENGLISH.docx
- Data/interview guide english version.docx
- Data/Interview Guide for CSO_1.docx
- Data/railway.docx
- Data/STREET CHILDREN.docx
- Data/WATOTO WA MITAANI.doc
